# Supplementary material for: To what extent does surrounding landscape explain stand-level occurrence of conservation-relevant species in fragmented boreal and hemi-boreal forest?–a systematic review protocol
Source: Environ Evid. 2022 Oct 15;11:32. doi: 10.1186/s13750-022-00287-7 (PMC11378820; doi:10.1186/s13750-022-00287-7)
Supplement: Supplementary file 3 — Additional file 3: Search string development. The development of the search string with terms used in the search blocks, how they were combined, how many hits individual blocks as well as block combinations rendered in Web of Science Core Collection, and how many of the benchmark papers could be identified among those hits. [file 13750_2022_287_MOESM3_ESM.xlsx]

## Sheet: Blad1
Additional file 3. Summary of the search string development in Web of Science including test searches, previous editions of the search string, and final search string (green), as well as the final searchstring formated for the 3 remaining databases. Number of hits for individual blocks as well as block combinations, and number of benchmark publications identified are reported for all earlier vers…
	Timing	Terms and Boolean operators										Result			Number of hits individual blocks
		Block A		Block B		Block C		Block D		Block E		Number of hits	Benchmark hits		Block A	Block B	Block C	Block D	Block E
	Nov. 2021	TS = ((forest* OR woodland*) NEAR/5 (boreal* OR boreonemoral OR hemiboreal OR nemoral OR Sweden OR Finland OR Norway OR Canada OR Alaska OR Estonia OR Russia ))	AND	TS = (landscape* OR “spatial scale*” OR region*)	AND	TS = (fragment* OR continu* OR connectivity OR isolate* OR “habitat loss”)	AND	TS = (biodiversity OR “species richness” OR distribution OR abundan* OR occurrence OR composition OR extinction)	AND	TS = ((Species NEAR/5 (conservation OR protect* OR threat* OR rare OR indicator OR “key stone” OR “red listed” OR “flag ship”)))		200	4 of 26		25350	3834735	4417558	5555013	84515
	Nov. 2021	TS = (((forest* OR woodland*) AND (boreal* OR boreonemoral OR hemiboreal OR nemoral OR taiga OR Sweden OR Finland OR Norway OR Canada OR Alaska OR Estonia OR Russia OR Scotland OR Iceland OR Kazakhstan OR Mongolia OR Japan OR Siberia OR Latvia OR Lithuania)) OR (temperate NEAR/5 (conifer* OR spruce* OR pine*)))	AND	TS = (landscape* OR region* OR spatial OR provinc* OR "large-scale" OR surrounding)	AND	TS = (fragment* OR continu* OR connectivity OR isolate* OR “habitat loss” OR metapopulation OR “habitat patch*” OR woodlot* OR “forest stand*” OR logging OR forestry)	AND	TS = (biodiversity OR “species richness” OR distribution OR abundan* OR occurrence OR composition OR extinction OR diversity OR density OR cover OR coloni*ation OR occupancy OR dispersal OR community OR viab*)	AND	TS = ((Species NEAR/5 (conservation OR protect* OR threat* OR rare OR indicator OR “key stone” OR “red listed” OR “flag ship” OR "deadwood depend*" OR "wood* debris" OR saproxylic)))		637	7 of 26		61491	5648054	4760628	10132895	85411
	Nov. 2021	TS = (((forest* OR woodland*) AND (boreal* OR boreonemoral OR hemiboreal OR nemoral OR taiga OR Sweden OR Finland OR Norway OR Canada OR Alaska OR Estonia OR Russia OR Scotland OR Iceland OR Kazakhstan OR Mongolia OR Japan OR Siberia OR Latvia OR Lithuania)) OR (temperate NEAR/5 (conifer* OR spruce* OR pine*)))	AND	TS = (landscape* OR region* OR spatial OR provinc* OR "large-scale" OR surrounding)	AND	TS = (fragment* OR continu* OR connectivity OR isolate* OR “habitat loss” OR metapopulation OR “habitat patch*” OR woodlot* OR “forest stand*” OR logging OR forestry)	AND	TS = (biodiversity OR “species richness” OR distribution OR abundan* OR occurrence OR composition OR extinction OR diversity OR density OR cover OR coloni*ation OR occupancy OR dispersal OR community OR viab*)	AND	TS = (conservation OR protect* OR threat* OR rare OR indicator OR “key stone” OR “red listed” OR “flag ship” OR "deadwood depend*" OR "wood* debris" OR saproxylic)		2824	9 of 26		As above (a.a.)	a.a.	a.a.	a.a.	3623633
	Nov. 2021	TS = (((forest* OR woodland*) AND (boreal* OR boreonemoral OR hemiboreal OR nemoral OR taiga OR Sweden OR Finland OR Norway OR Canada OR Alaska OR Estonia OR Russia OR Scotland OR Iceland OR Kazakhstan OR Mongolia OR Japan OR Siberia OR Latvia OR Lithuania)) OR (temperate NEAR/5 (conifer* OR spruce* OR pine*)))			AND	TS = (fragment* OR continu* OR connectivity OR isolate* OR “habitat loss” OR metapopulation OR “habitat patch*” OR woodlot* OR “forest stand*” OR logging OR forestry)	AND	TS = (biodiversity OR “species richness” OR distribution OR abundan* OR occurrence OR composition OR extinction OR diversity OR density OR cover OR coloni*ation OR occupancy OR dispersal OR community OR viab*)	AND	TS = (conservation OR protect* OR threat* OR rare OR indicator OR “key stone” OR “red listed” OR “flag ship” OR "deadwood depend*" OR "wood* debris" OR saproxylic)		4427	9 of 26		a.a.		a.a.	a.a.	a.a.
	Nov. 2021	TS = (((forest* OR woodland*) AND (boreal* OR boreonemoral OR hemiboreal OR nemoral OR taiga OR Sweden OR Finland OR Norway OR Canada OR Alaska OR Estonia OR Russia OR Scotland OR Iceland OR Kazakhstan OR Mongolia OR Japan OR Siberia OR Latvia OR Lithuania)) OR (temperate NEAR/5 (conifer* OR spruce* OR pine*)))	AND	TS = (landscape* OR region* OR spatial OR provinc* OR "large-scale" OR surrounding)			AND	TS = (biodiversity OR “species richness” OR distribution OR abundan* OR occurrence OR composition OR extinction OR diversity OR density OR cover OR coloni*ation OR occupancy OR dispersal OR community OR viab*)	AND	TS = (conservation OR protect* OR threat* OR rare OR indicator OR “key stone” OR “red listed” OR “flag ship” OR "deadwood depend*" OR "wood* debris" OR saproxylic)		3299	9 of 26		a.a.	a.a.		a.a.	a.a.
	Nov. 2021	TS = (((forest* OR woodland*) AND (boreal* OR boreonemoral OR hemiboreal OR nemoral OR taiga OR Sweden OR Finland OR Norway OR Canada OR Alaska OR Estonia OR Russia OR Scotland OR Iceland OR Kazakhstan OR Mongolia OR Japan OR Siberia OR Latvia OR Lithuania)) OR (temperate NEAR/5 (conifer* OR spruce* OR pine*)))	AND	TS = (landscape* OR region* OR spatial OR provinc* OR "large-scale" OR surrounding)	AND	TS = (fragment* OR continu* OR connectivity OR isolate* OR “habitat loss” OR metapopulation OR “habitat patch*” OR woodlot* OR “forest stand*” OR logging OR forestry)			AND	TS = (conservation OR protect* OR threat* OR rare OR indicator OR “key stone” OR “red listed” OR “flag ship” OR "deadwood depend*" OR "wood* debris" OR saproxylic)		5980	10 of 26		a.a.	a.a.	a.a.		a.a.
	Nov. 2021	TS = (((forest* OR woodland*) AND (boreal* OR boreonemoral OR hemiboreal OR nemoral OR taiga OR Sweden OR Finland OR Norway OR Canada OR Alaska OR Estonia OR Russia OR Scotland OR Iceland OR Kazakhstan OR Mongolia OR Japan OR Siberia OR Latvia OR Lithuania)) OR (temperate NEAR/5 (conifer* OR spruce* OR pine*)))	AND	TS = (landscape* OR region* OR spatial OR provinc* OR "large-scale" OR surrounding)	AND	TS = (fragment* OR continu* OR connectivity OR isolate* OR “habitat loss” OR metapopulation OR “habitat patch*” OR woodlot* OR “forest stand*” OR logging OR forestry)	AND	TS = (biodiversity OR “species richness” OR distribution OR abundan* OR occurrence OR composition OR extinction OR diversity OR density OR cover OR coloni*ation OR occupancy OR dispersal OR community OR viab*)				6567	20 of 26		a.a.	a.a.	a.a.	a.a.
	Nov. 2021	All = (((forest* OR wood*) AND (boreal* OR boreonemoral OR hemiboreal OR nemoral OR taiga OR Sweden OR Finland OR Norway OR Canada OR Alaska OR Estonia OR Russia OR Scotland OR Iceland OR Kazakhstan OR Mongolia OR Japan OR Siberia OR Latvia OR Lithuania)) OR (temperate AND (conifer* OR spruce* OR pine*)))	AND	TS = (landscape* OR region* OR spatial OR provinc* OR "large-scale" OR surrounding)	AND	TS = (fragment* OR continu* OR connectivity OR isolate* OR “habitat loss” OR metapopulation OR “habitat patch*” OR woodlot* OR “forest stand*” OR logging OR forestry)	AND	TS = (biodiversity OR “species richness” OR distribution OR abundan* OR occurrence OR composition OR extinction OR diversity OR density OR cover OR coloni*ation OR occupancy OR dispersal OR community OR viab*)				15048	22 of 26		349055	a.a.	a.a.	a.a.
	Nov. 2021	ALL = (((forest* OR wood* OR deadwood*) AND (boreal* OR boreonemoral OR hemiboreal OR nemoral OR taiga OR Sweden OR Finland OR Norway OR Canada OR Alaska OR Estonia OR Russia OR Scotland OR Iceland OR Kazakhstan OR Mongolia OR Japan OR Siberia OR Latvia OR Lithuania)) OR (temperate AND (conifer* OR spruce* OR pine*)))	AND	TS = (landscape* OR region* OR spatial OR provinc* OR "large-scale" OR surrounding OR fragment*)	AND	TS = (fragment* OR continu* OR connectivity OR isolate* OR “habitat loss” OR metapopulation OR “habitat patch*” OR woodlot* OR “forest stand*” OR logging OR forestry OR configuration OR cover OR deforestation OR "old-growth forest*")	AND	TS = (biodiversity OR “species richness” OR distribution OR abundan* OR occurrence OR composition OR extinction* OR diversity OR density OR cover OR coloni*ation* OR occupancy OR dispersal OR community OR viab* OR "population trend*" OR activity OR "species turnover" OR nesting)	AND	TS = (species OR conservation OR protect* OR threat* OR rare OR indicator OR “key stone” OR “red listed” OR redlisted OR red-listed OR “flag ship” OR "deadwood depend*" OR "wood* debris" OR saproxylic OR wood-decaying)		16483	24 of 26		a.a.	6169408	6156565	14060544	5540694
	Nov. 2021	ALL = (((forest* OR wood* OR deadwood*) AND (boreal* OR boreonemoral OR hemiboreal OR nemoral OR taiga OR Sweden OR Finland OR Norway OR Canada OR Alaska OR Estonia OR Russia OR Scotland OR Iceland OR Kazakhstan OR Mongolia OR Japan OR Siberia OR Latvia OR Lithuania)) OR (temperate AND (conifer* OR spruce* OR pine*)))	AND	TS = (landscape* OR region* OR spatial OR provinc* OR "large-scale" OR surrounding OR fragment*)	AND	TS = (fragment* OR continu* OR connectivity OR isolate* OR “habitat loss” OR metapopulation OR “habitat patch*” OR woodlot* OR “forest stand*” OR logging OR forestry OR configuration OR cover OR deforestation OR "old-growth forest*")	AND	TS = (biodiversity OR “species richness” OR distribution OR abundan* OR occurrence OR composition OR extinction* OR diversity OR density OR cover OR coloni*ation* OR occupancy OR dispersal OR community OR viab* OR "population trend*" OR activity OR "species turnover" OR nesting)	AND	ALL = (species OR conservation OR protect* OR threat* OR rare OR indicator OR “key stone” OR “red listed” OR redlisted OR red-listed OR “flag ship” OR "deadwood depend*" OR "wood* debris" OR saproxylic OR wood-decaying)		16885	24 of 26		a.a.	a.a.	a.a.	a.a.	5982234
	Nov. 2021	ALL = (((forest* OR wood* OR deadwood*) AND (boreal* OR boreonemoral OR hemiboreal OR nemoral OR taiga OR Sweden OR Finland OR Norway OR Canada OR Alaska OR Estonia OR Russia OR Scotland OR Iceland OR Kazakhstan OR Mongolia OR Japan OR Siberia OR Latvia OR Lithuania)) OR (temperate AND (conifer* OR spruce* OR pine*)))	AND	TS = (landscape* OR region* OR spatial OR provinc* OR "large-scale" OR surrounding OR fragment*)	AND	TS = (fragment* OR continu* OR connectivity OR isolate* OR “habitat loss” OR metapopulation OR “habitat patch*” OR woodlot* OR “forest stand*” OR logging OR forestry OR configuration OR cover OR deforestation OR "old-growth forest*")	AND	TS = (biodiversity OR “species richness” OR distribution OR abundan* OR occurrence OR composition OR extinction* OR diversity OR density OR cover OR coloni*ation* OR occupancy OR dispersal OR community OR viab* OR "population trend*" OR activity OR "species turnover" OR nesting)				29029	26 of 26		a.a.	7487747	a.a.	a.a.
	Nov. 2021	ALL = (((forest* OR wood* OR deadwood*) AND (boreal* OR boreonemoral OR hemiboreal OR nemoral OR taiga OR Sweden OR Finland OR Norway OR Canada OR Alaska OR Estonia OR Russia OR Scotland OR Iceland OR Kazakhstan OR Mongolia OR Japan OR Siberia OR Latvia OR Lithuania)) OR (temperate AND (conifer* OR spruce* OR pine*)))	AND	TS = (landscape* OR region* OR spatial OR provinc* OR "large-scale" OR surrounding OR fragment* OR matrix)	AND	TS = (fragment* OR continu* OR connectivity OR isolate* OR “habitat loss” OR metapopulation OR “habitat patch*” OR configuration OR "old-growth forest*")	AND	TS = (biodiversity OR “species richness” OR distribution OR abundan* OR occurrence OR composition OR extinction* OR diversity OR density OR cover OR coloni*ation* OR occupancy OR dispersal OR community OR viab* OR "population trend*" OR activity OR "species turnover" OR nesting)				15188	25 of 26		a.a.	a.a.	5096729	a.a.
	Nov. 2021	ALL = (((forest* OR wood* OR deadwood*) AND (boreal* OR boreonemoral OR hemiboreal OR nemoral OR taiga OR Sweden OR Finland OR Norway OR Canada OR Alaska OR Estonia OR Russia OR Scotland OR Iceland OR Kazakhstan OR Mongolia OR Japan OR Siberia OR Latvia OR Lithuania)) OR (temperate AND (conifer* OR spruce* OR pine*)))	AND	TS = (landscape* OR region* OR spatial OR provinc* OR "large-scale" OR surrounding OR fragment* OR matrix)	AND	TS = (fragment* OR continu* OR connectivity OR isolate* OR “habitat loss” OR woodlot* OR “forest stand*” OR metapopulation OR “habitat patch*” OR configuration OR "old-growth forest*")	AND	TS = (biodiversity OR “species richness” OR distribution OR abundan* OR occurrence OR composition OR extinction* OR diversity OR density OR cover OR coloni*ation* OR occupancy OR dispersal OR community OR viab* OR "population trend*" OR activity OR "species turnover" OR nesting)				16440	26 of 26		a.a.	a.a.	5090487	a.a.
	Jan. 2022	ALL = (((forest* OR wood* OR deadwood* OR dead-wood*) AND (boreal* OR boreonemoral OR hemiboreal OR taiga OR Sweden OR Finland OR Fennoscandia OR Norway OR Canada OR Alaska OR Estonia OR Russia OR Scotland OR Iceland OR Kazakhstan OR Mongolia OR Japan OR Siberia OR Latvia OR Lithuania)) OR ((temperate OR nemoral) AND (conifer* OR spruce* OR pine*)))	AND	TS = (landscape* OR region* OR spatial OR provinc* OR "large-scale" OR surrounding OR fragment* OR matrix)	AND	TS = (fragment* OR continu* OR connectivity OR isolate* OR “habitat loss” OR woodlot* OR “forest stand*” OR metapopulation OR “habitat patch*” OR configuration OR "old-growth forest*")	AND	TS = (biodiversity OR “species richness” OR distribution OR abundan* OR occurrence OR composition OR extinction* OR diversity OR densit* OR cover OR coloni*ation* OR occupancy OR dispersal OR community OR viab* OR "population trend*" OR activity OR "species turnover" OR nesting OR incidence)				16626	42 of 43		351426	a.a.	a.a.	14789653
	Jan. 2022	TS = (((forest* OR wood* OR deadwood* OR dead-wood*) AND (boreal* OR boreonemoral OR hemiboreal OR taiga OR Sweden OR Finland OR Fennoscandia OR Norway OR Canada OR Alaska OR Estonia OR Russia OR Scotland OR Iceland OR Kazakhstan OR Mongolia OR Japan OR Siberia OR Latvia OR Lithuania)) OR ((temperate OR nemoral) AND (conifer* OR spruce* OR pine*)))	AND	TS = (landscape* OR region* OR spatial OR provinc* OR "large-scale" OR surrounding OR fragment* OR matrix)	AND	TS = (fragment* OR continu* OR connectivity OR isolate* OR “habitat loss” OR woodlot* OR “forest stand*” OR metapopulation OR “habitat patch*” OR configuration OR "old-growth forest*")	AND	TS = (biodiversity OR “species richness” OR distribution OR abundan* OR occurrence OR composition OR extinction* OR diversity OR densit* OR cover OR coloni*ation* OR occupancy OR dispersal OR community OR viab* OR "population trend*" OR activity OR "species turnover" OR nesting OR incidence)				6895	38 of 43		75113	a.a.	a.a.	a.a.
	Jan. 10 2022	ALL = ((forest* OR wood* OR deadwood* OR dead-wood*) AND (boreal* OR boreonemoral OR hemiboreal OR taiga OR Sweden OR Finland OR Fennoscandia OR Norway OR Canada OR Alaska OR Estonia OR Russia OR Scotland OR Iceland OR Kazakhstan OR Mongolia OR Japan OR Siberia OR Latvia OR Lithuania))	AND	TS = (landscape* OR region* OR spatial OR provinc* OR "large-scale" OR surrounding OR fragment* OR matrix)	AND	TS = (fragment* OR continu* OR connectivity OR isolate* OR “habitat loss” OR woodlot* OR “forest stand*” OR metapopulation OR “habitat patch*” OR configuration OR "old-growth forest*" OR "woodland key habitat*" OR "management histor*" OR "land-use histor*" OR "land use histor*" OR "historical land use")	AND	TS = (biodiversity OR “species richness” OR distribution OR abundan* OR occurrence OR composition OR extinction* OR diversity OR densit* OR cover OR coloni*ation* OR occupancy OR dispersal OR community OR viab* OR "population trend*" OR activity OR "species turnover" OR nesting OR incidence OR "genetic diversity" OR "genetic structur*" OR "isolation by distance" OR "isolation-by-distance")				16535	43 of 43		346510	a.a.	5092712	14705438
	Jan. 12 2022	ALL = ((forest* OR wood* OR deadwood* OR dead-wood*) AND (boreal* OR boreonemoral OR hemiboreal OR hemi-boreal OR taiga OR Sweden OR Finland OR Fennoscandia OR Norway OR Canada OR Alaska OR Estonia OR Russia OR Scotland OR Iceland OR Kazakhstan OR Mongolia OR Japan OR Siberia OR Latvia OR Lithuania))	AND	TS = (landscape* OR region* OR spatial OR provinc* OR "large-scale" OR surrounding OR fragment* OR matrix)	AND	TS = (fragment* OR continu* OR connectivity OR isolate* OR “habitat loss” OR woodlot* OR “forest stand*” OR metapopulation OR “habitat patch*” OR configuration OR "old-growth forest*" OR "woodland key habitat*" OR "management histor*" OR "land-use histor*" OR "land use histor*" OR "historic* land use")	AND	TS = (biodiversity OR “species richness” OR distribution OR abundan* OR occurrence OR composition OR extinction* OR diversity OR densit* OR cover OR coloni*ation* OR occupancy OR dispersal OR community OR viab* OR "population trend*" OR activity OR "species turnover" OR nesting OR incidence OR "genetic diversity" OR "genetic structur*" OR "isolation by distance" OR "isolation-by-distance")				16546	43 of 43		346591	a.a.	5094149	a.a.
Final for Web of Science	Jan. 19 2022	ALL = ((forest* OR wood* OR deadwood* OR dead-wood*) AND (boreal* OR boreonemoral OR hemiboreal OR hemi-boreal OR taiga OR Sweden OR Finland OR Fennoscandia OR Norway OR Canada OR Alaska OR Estonia OR Russia OR Scotland OR Iceland OR Mongolia OR Japan OR Siberia OR Latvia OR Lithuania OR Maine OR Minnesota OR Belarus))	AND	TS = (landscape* OR region* OR spatial OR provinc* OR "large-scale" OR surrounding OR fragment* OR matrix)	AND	TS = (fragment* OR continu* OR connectivity OR isolate* OR “habitat loss” OR woodlot* OR “forest stand*” OR metapopulation OR “habitat patch*” OR configuration OR "old-growth forest*" OR "woodland key habitat*" OR "management histor*" OR "land-use histor*" OR "land use histor*" OR "historic* land use")	AND	TS = (biodiversity OR “species richness” OR distribution OR abundan* OR occurrence OR composition OR extinction* OR diversity OR densit* OR cover OR coloni*ation* OR occupancy OR dispersal OR community OR viab* OR "population trend*" OR activity OR "species turnover" OR nesting OR incidence OR "genetic diversity" OR "genetic structur*" OR "isolation by distance" OR "isolation-by-distance")				17417	43 of 43		364817	7505919	5098903	14724629
Final for SCOPUS		TITLE-ABS-KEY((forest* OR wood* OR deadwood* OR dead-wood*) AND (boreal* OR boreonemoral OR hemiboreal OR hemi-boreal OR taiga OR Sweden OR Finland OR Fennoscandia OR Norway OR Canada OR Alaska OR Estonia OR Russia OR Scotland OR Iceland OR Mongolia OR Japan OR Siberia OR Latvia OR Lithuania OR Maine OR Minnesota OR Belarus))	AND	TITLE-ABS-KEY(landscape* OR region* OR spatial OR provinc* OR "large-scale" OR surrounding OR fragment* OR matrix)	AND	TITLE-ABS-KEY(fragment* OR continu* OR connectivity OR isolate* OR “habitat loss” OR woodlot* OR “forest stand*” OR metapopulation OR “habitat patch*” OR configuration OR "old-growth forest*" OR "woodland key habitat*" OR "management histor*" OR "land-use histor*" OR "land use histor*" OR "historic* land use")	AND	TITLE-ABS-KEY(biodiversity OR “species richness” OR distribution OR abundan* OR occurrence OR composition OR extinction* OR diversity OR densit* OR cover OR coloni*ation* OR occupancy OR dispersal OR community OR viab* OR "population trend*" OR activity OR "species turnover" OR nesting OR incidence OR "genetic diversity" OR "genetic structur*" OR "isolation by distance" OR "isolation-by-distance")
Final for PubMed		All-Fields((forest* OR wood* OR deadwood* OR dead-wood*) AND (boreal* OR boreonemoral OR hemiboreal OR hemi-boreal OR taiga OR Sweden OR Finland OR Fennoscandia OR Norway OR Canada OR Alaska OR Estonia OR Russia OR Scotland OR Iceland OR Mongolia OR Japan OR Siberia OR Latvia OR Lithuania OR Maine OR Minnesota OR Belarus))	AND	All-Fields(landscape* OR region* OR spatial OR provinc* OR "large-scale" OR surrounding OR fragment* OR matrix)	AND	All-Fields(fragment* OR continu* OR connectivity OR isolate* OR “habitat loss” OR woodlot* OR “forest stand*” OR metapopulation OR “habitat patch*” OR configuration OR "old-growth forest*" OR "woodland key habitat*" OR "management histor*" OR "land-use histor*" OR "land use histor*" OR "historic* land use")	AND	All-Fields(biodiversity OR “species richness” OR distribution OR abundan* OR occurrence OR composition OR extinction* OR diversity OR densit* OR cover OR coloni*ation* OR occupancy OR dispersal OR community OR viab* OR "population trend*" OR activity OR "species turnover" OR nesting OR incidence OR "genetic diversity" OR "genetic structur*" OR "isolation by distance" OR "isolation-by-distance")
Final for CAB abstract		All-Fields((forest* OR wood* OR deadwood* OR dead-wood*) AND (boreal* OR boreonemoral OR hemiboreal OR hemi-boreal OR taiga OR Sweden OR Finland OR Fennoscandia OR Norway OR Canada OR Alaska OR Estonia OR Russia OR Scotland OR Iceland OR Mongolia OR Japan OR Siberia OR Latvia OR Lithuania OR Maine OR Minnesota OR Belarus))	AND	All-Fields(landscape* OR region* OR spatial OR provinc* OR "large-scale" OR surrounding OR fragment* OR matrix)	AND	All-Fields(fragment* OR continu* OR connectivity OR isolate* OR “habitat loss” OR woodlot* OR “forest stand*” OR metapopulation OR “habitat patch*” OR configuration OR "old-growth forest*" OR "woodland key habitat*" OR "management histor*" OR "land-use histor*" OR "land use histor*" OR "historic* land use")	AND	All-Fields(biodiversity OR “species richness” OR distribution OR abundan* OR occurrence OR composition OR extinction* OR diversity OR densit* OR cover OR coloni*ation* OR occupancy OR dispersal OR community OR viab* OR "population trend*" OR activity OR "species turnover" OR nesting OR incidence OR "genetic diversity" OR "genetic structur*" OR "isolation by distance" OR "isolation-by-distance")
