# Supplementary material for: To what extent does surrounding landscape explain stand-level occurrence of conservation-relevant species in fragmented boreal and hemi-boreal forest?–a systematic review protocol
Source: Environ Evid. 2022 Oct 15;11:32. doi: 10.1186/s13750-022-00287-7 (PMC11378820; doi:10.1186/s13750-022-00287-7)
Supplement: Supplementary file 4 — Additional file 4: Study validity assessment (critical appraisal) criteria. Table of the criteria and questions that will be used to categorise studies as being of high, medium, or low risk of bias. [file 13750_2022_287_MOESM4_ESM.xlsx]

## Sheet: Blad1
Additional file 4. Study validity assessment (Critical appraisal) criteria to be used for categorising studies as being of high, medium or low risk of bias.
Category	Sub-category	ID nr	Question	Potential answers
				LOW	MEDIUM	HIGH
Exposure and Comparator	Matched locations	1.1	Were the compared landscapes well matched in terms of location, distance, and history? Stands comparable between landscapes? Plots comparable between and representative of stands? Or were appropriate measures taken to account for differences?	Yes	The compared landscapes differ somewhat in their location, or history in a way that may influence the results	No, locations clearly not comparable OR Insufficient information provided
	Confounders/Effect modifiers	1.2	Did the authors control/account for all confounders potentially affecting the outcome? Or provide justifiable reason for not doing so?	Yes	Some confounders were unaccounted for in a way that may influence the results	No OR Insufficient information provided
	Site selection	1.3	Was selection of landscapes, stands, and study plots done at random? Or in a systematic way that minimize bias? Or were potentials for site bias accounted for or otherwise justified by the authors?	Yes	Site selection was not systematic or random and differences were not accounted for and may influence the results	No OR Insufficient information provided
	Variables	1.4	Were relevant stand and matrix variables sufficiently described, quantified, and reported?	Yes	Variables were quantified but their values/span not reported in the article or were quantified using a method with too low resolution	No OR Insufficient information provided
Study design and Method	Number of replicates	2.1	Were the total number of stands, the number of stands per treatment/group and the number of observations of the study species generated a sufficient sample size (/number of replicates) compared to the observed variance?	Yes	The sample size was small enough to potentially affect the reliability of the outcome	No, sample variance too high to allow meaningful evaluation OR Insufficient information provided
	Overlapping landscapes and Pseudoreplication	2.2	Were the studied landscapes independent or, if not, was overlap/pseudoreplication accounted for?	Yes	Pseudoreplication was partly accounted for OR the degree of landscape overlap was insufficiently described	No, study design clearly pseudoreplication
	Appropriate outcome	2.3	Was the measured outcome appropriate for the intended assessment of exposure type / landscape difference and/or study organism(s)?	Yes	Outcomes only partly relevant for the intended assessment	No OR Insufficient information provided
	Appropriate sampling/survey method	2.4	Were the methods used for studying/surveying plots appropriate and consistent among landscapes, stands, and plots? Or was differences in methodology justified and accounted for?	Yes	Some differences in methodology occurred that could not be accounted for	No, methodology significantly different among locations OR Insufficient information provided
	Appropriate statistical method	2.5	Was the statistical method used appropriate for the type of data collected and the sample size? And were assumptions of the statistical method satisfied or, if not, accounted for?	Yes	There is some risk that the statistical results were affected by the data not meeting all assumptions of the statistical analyses	No, statistical methods clearly flawed and affecting results OR Insufficient information provided
Outcome	Outcome	3.1	Were the outcome(s) sufficiently reported?	Yes	Reporting on the outcome is somewhat lacking in clarity and/or detail	No OR Insufficient clarity provided
