# Supplementary material for: To what extent does surrounding landscape explain stand-level occurrence of conservation-relevant species in fragmented boreal and hemi-boreal forest?–a systematic review protocol
Source: Environ Evid. 2022 Oct 15;11:32. doi: 10.1186/s13750-022-00287-7 (PMC11378820; doi:10.1186/s13750-022-00287-7)
Supplement: Supplementary file 5 — Additional file 5: Data extraction spreadsheet. Table with the parameters that will be extracted for narrative as well as quantitative review of the identified articles and studies. Included is pilot extraction of seven ofn the benchmark articles. [file 13750_2022_287_MOESM5_ESM.xlsx]

## Sheet: Code book
Additional file 5. Draft data extraction sheet. All publications that pass the full text screening will be subject to data extraction using the narrative table tab. We expect to identify studies of three types: Control-Exposure (CE), Gradient studies (G), and Multilevel studies (M). For ease of further analyses, some metadata will thus be extracted in different columns depending on study type and…
Narrative table
Category	Header	Breakdown	Definition/Explanation
Identifier	Reviewer		Initials of review author extracting the data
	Publication ID nr		Running identification number of the article
Publication details	Pub. Year		Publication year
	Author(s)		Authors of publication
	Title		Title of the publication
	Institution(s)		Institution of the Authors / University for the thesis
	Publication type		Publication type such as Article, Report, Thesis etc.
	Journal		Journal of publication
	Volume		Volume of publication
	DOI or Stable URL		Stable web link to the publication
	Language		Language of the publication
Results Critical appraisal	Critical Appraisal (CA)		Results of our Critical appraisal/Study Validity Assessment (Low, Medium, or High risk of Bias)
	Justification CA		Reason for this result when deemed of medium or high risk of bias
Location and Effect modifiers	Country		Country (or countries) where study was conducted
	Location		Name of/further details on area or region within country where study was conducted
	Location Latitude		Coordinate of the study area as quantified by the review authors
	Location Longitude		Coordinate of the study area as quantified by the review authors
	Altitude (mamsl)		Altitude span of the study area; meters above sea level
	Study year		Year(s) field collection for the study was conducted
Study design	Study aim		Study aim as described by study author
	Comment of Aim in relation to Systematic review		Comment on study aim to related publication to the systematic review
	Study type		Control-Exposure (CE), Gradient (G) or Multilevel (M; Such as studies with "low", "medium" and "high" fragmentation stands)
	Stand-level vs Landscape level element?		Did the publication evaluate both landscape-level and stand-level variables; Yes or No
	Landscape Difference Studied, categorical		What landscape difference has been evaluated? D1: Human fragmentation vs Natural fragmentation; D2: Amount of forest; D3: Amount of old forest; D4: Other matrix composition differences; D5: Distance to forest (= connectivity); D6: Spatial distribution of forest (= connectivity); D7 Intensity/Extent of land use change over time
	Landscape Difference Studied, details on variable		Further details linked to the categorical landscape difference
	Fragmentation type (D1)		Categorical fragmentation type for the comparator landscapes: Human caused or Natural fragmentation
	Fragmentation details (D1)		Further details about the fragmentation; such as logging (for human caused) and wetlands or lakes (for natural fragmentation)
	Sampling method		A description of the sampling/survey method(s) used in the publication
Landscape details	Landscape radius/size if Circular		Radius of the landscapes evaluated (if circular)
	Landscape size if Square		Length of the side of the landscapes (if rectangular)
	Landscape area (ha)		Area (in hectares) of the landscapes evaluated (calculated from the two previous columns, or as stated by study authors)
	Total Landscape area ha		Total area (in hectares) of all landscapes evaluated in the study i.e., Landscape are * Number of Landscapes compared
	Historical Land Use (D4, D7-8)	C	Historical land use at control landscapes
		E	Historical land use at exposed landscapes
		G/M	Historical land use for landscape for gradients and levels
Stand (i.e., forest fragment) details	Stand type categorical		Categorical type of stands studied: Woodland Key Habitats/forest of high conservation value, Old (unmanaged) forest, Managed forest - old, Managed forest - young, Managed forest - clear cut.
	Forest type/Dominating tree species		Stand forest type based on dominating tree species
	Forest type; further details as by author		More detailed description of forest type in studied stands as specified by study authors
	Tree species composition		Further details on tree species composition in studied stands
	Mean area of stands		Mean area (in hectares) of a studied stands
	Area smallest stand		Area of the smallest stand studied
	Area largest stand		Area of the largest stand studied
	Further details Stands size(s)		Opportunity to provide further details if needed, for instance on how stands were delimited
	Nr o. Stands	C	Number of Comparator stands
		E	Number of Exposed stands
		G/M	Number of Stands for G or M studies
	Total Nr of stands		Total number of stands included
	Comment on number of stands and/or landscapes compared		Further details on number of stands/landscapes included, for instance if this difference between studies/comparisons within the same publication
	Nr. o Stand categories/level M		Number of level for M studies (for instance 3 for a "low" "medium" and "high" study)
	Forest density		Basial area or tree cover; Either categorical such as "dense" or proportional as given by the study authors
	Vegetation type/Productivity		Ground cover type or other measure of productivity as given by the study authors
	Forest age		Stand forest age (mean or otherwise) as given by the study authors
	Tree age - oldest		Oldest age of stand canopy
	Historical impact level		Historical impact level; Level of past human impact in the stand, such as Managed/Planted, Natural unmanaged, or by a measure of naturalness, for instance, number of stumps, as given by the study author
	Stand level variables studied		Any stand-level variables examined in addition to the landscape effects, such as stand size, stand forest cover etc. (if any)
	Patch size surveyed		Area of the patch (plot or sampling areas) within each stand actually surveyed
	Patch unit surveyed		If patch cannot be described by area, describe what has been surveyed (such as a number of logs)
Matrix details	Matrix type categorical		Categorical type of matrix around studied stands (potentially types for CE studies): Old/Natural forest, Managed forest (forested), Managed forest (clear cuts), Other 'natural' matrix (such as fire areas, wetland or water), Agricultural land, Other human land use.
	Description of the cover type in matrix (D2 and D4)	C	Further details about the matrix cover, such as forest type for the proportion of the matrix that is forest covered
		E
		G/M
	Proportion of forest in the matrix (D2-3)	C	Proportion of the landscape surrounding the stand covered in forest
		E
		G/M
	Tree age matrix forest (D3-4)	C	Tree age for the proportion of the matrix that is covered in forest
		E
		G/M
	Tree species composition/ occurrence of other species (D4)	C	Tree species composition for the proportion of the matrix that is covered in forest
		E
		G/M
	Time since fragmentation (D7-8)	C	Time since fragmentation (usually since logging)
		E
		G/M
	Historic proportion of forest in the matrix (D7)	C	Proportion of the landscape surrounding the stand that was covered in forest at a given historic point
		E
		G/M
	Timing historical data (D7)		Year, or years ago, this historic forest cover data is from
	Distance to Nearest Neighbour (D5-6)	C	Distance to the nearest neighbouring continuous forest or forest stand
		E
		G/M
	Distance to 2nd Neighbour or other 2nd used distance (D6)	C	Distance to other unit used such as the 2nd closest forest stand or other distance as specified by author
		E
		G/M
	Area of nearest neighbour (D5)	C	Area of the nearest neighbouring forest stand
		E
		G/M
Study subject (s)	Organism group		What broad phylogenetic organism group was studied: Fungi, Birds, Beetles, Mammals, Bryophytes, Lichens etc
	Species level data? Y/N		Are outcomes reported on species level; Yes or No
	Species		Which species were studied
	Sub group 1; Deadwood dependent?		Are the species studied deadwood dependent; Yes or No
	Sub group 2; Mobility		To what extent are the studies species mobile; Sessile, Mobile with homerange within stand, Mobile with homerange across more than one stand
	Sub group 3; Further details Phylogenetic / Functional group		Further details on the phylogenetic or functional group studied as by study authors
	Sub group 4; Host in study area		Host species (generally a tree or fungus) in the study area for the species of interest
	Conservation relevance, stated		Term/phrase used by study authors to define the conservation relevance of the species in the study, such as "old-growth forest dependent"
	Conservation relevance, categorical		Conservation relevance as categorised by the review authors (more than one option can be used): Redlisted, Rare species, Threatened species, Indicator species, Key stone species, Deadwood dependent species)
Outcomes	Outcome(s)		Unite for the outcome: Occurrence; Abundance; Community Composition; Species richness; Isolation by distance; etc
	Location of data		Location of outcome data give as a list of relevant table(s) and/or figure(s)
	Outcome description Landscape variables / comparator		Categorical description of the effect found by the study authors: Significant Positive (++); Significant Negative (--); Positive trend (+); Negative trend (-); No effect found (non)
	Detailed effect of Landscape Variables		Details associated with the Basic Categorical Effect of Landscape Comparator, for instance Significant Positive effect of X on Y
	Detailed effect of Stand-level Variables		Description of the outcome of Stand-level variables examined in the publication
	Effect of matrix compared to Stand level variables		Description of effect size on landscape factor compared to stand level factor in studies examining both (Landscape effect Larger; Smaller; Same)
	Statistical method		Name of the statistical test(s)/methods(s) used for analysis
	Suitable for meta-analyses?		Is this study deemed suitable for meta-analyses by the review authors; Yes or No
	Data location meta-analyses		Location of outcome data give as a list of relevant table(s) and/or figure(s)
	Reason if not suitable		Reason(s) for the publication not being deemed suitable for meta-analyses when applicable
	Further remarks review authors		Any further remarks around this study by the review authors
Data extraction
Category	Header	Breakdown	Definition/Explanation
Identifier	Reviewer	N/A	Initials of review author extracting the data
	Row number	N/A	Running identification number of the row for data entry
	Publication ID	N/A	Running identification number of the article
Publication details	Author and Pub. Year	N/A	Study Author and Publication year
Study details	Study ID	N/A	Running identification number of the study
	Study focus	N/A	Descriptor to separate studies within article
	Qualitative Matrix/Landscape difference	N/A	Descriptor of the landscape difference the effect size is related to if Qualitative
	Quantitative Matrix/Landscape difference	N/A	Descriptor, with numerical value, of the landscape difference the effect size is related to if Quantitative
	Difference unit	N/A	Unit of the numerical value for landscape difference
	Nr of Replicates/Observations	N/A	Number of patches of stands that the effect size is based on
Outcome details	Result in E;M;G	N/A	Outcome measured in Exposed stands; stands along gradient; or stands in multilevel study
	Result in C	N/A	Outcome measured in Control stands
	Effect size unit	N/A	Unit of the measured outcome; Mean or Correlation
	Effect size type	N/A	Type of outcome, such as abundance, % coverage, incidence etc.
	Variance E;M;G	N/A	Variance in Exposed stands; stands along gradient; or stands in multilevel study
	Variance C	N/A	Variance in Control stands
	Variance unit	N/A	Unit of variance such as standard deviation (SD)

## Sheet: Narrative table
Identifier		Publication details									Results Critical appraisal		Location and Effect modifiers						Study design									Landscape details							Stand (i.e., forest fragment) details
Reviewer	Publication ID nr	Pub. Year	Author(s)	Title	Institution(s)	Publication type	Journal	Volume	DOI or Stable URL	Language	Critical Appraisal (CA)	Justification CA	Country	Location	Location Latitude	Location Longitude	Altitude (mamsl)	Study year	Study aim	Comment of Aim in relation to Systematic review	Study type	Stand-level vs Landscape level element?	Landscape Difference Studied, categorical	Landscape Difference Studied, details on variable	Fragmentation type (D1)	Fragmentation details (D1)	Sampling method	Landscape radius/size if Circular	Landscape size if Square	Landscape area (ha)	Total Landscape area ha	Historical Land Use (D4, D7-8)			Stand type categorical	Forest type/Dominating tree species	Forest type; further details as by author	Tree species composition	Mean area of stands	Area smallest stand	Area largest stand	Further details Stands size(s)	Nr o. Stands			Total Nr of stands	Comment on number of stands and/or landscapes compared	Nr. o Stand categories/level M	Forest density
																																C	E	G/M									C	E	G/M
MU	1	2003	Sverdrup-Thygeson & Lindenmayer	Ecological continuity and assumed indicator fungi in boreal forest: the importance of the landscape matrix	University of Oslo; The Australian National University	Article	Forest Ecology and Management	174	https://doi.org/10.1016/S0378-1127(02)00043-9	English	Medium	1.4 Insufficient information provided regarding the span/values for key explanatory variables	Norway	Southeast Norway	60.35N	11.00E	400-750	1997	Evaluate relative importance of stand-level structures as well as forest age and absence of logging on stand and landscape level for two species; i.e. evaluate if they are good indicator species	Exploring effects of proportion of old forest in the matrix	G	Yes	D3	*Proportion of >100 old forest within 80 ha (500m radius) in 1954, 1974, 1994 and Proportion of >140 years old in 1994 as 4 separate variables	Human caused	NFD	Complete inventory of number of logs with either of the 2 species of interest within the study patch	500 m	NA	80	3600	NA	NA	Logging to various degree, but stands are >100 yo	Old forest	Picea abies	Mesic, Vaccinium dominated to Moist Fern dominated spruce forest	NFD	NFD	NFD	NFD	NFD	NA	NA	45	45	A subset of 21 was also used in the analyses to only use non-overlapping landscapes	NA	NFD
MU	2	1995	Åberg, Jansson, Swenson, Anglestam	The effect of matrix on the occurrence of hazel grouse (Bonasa bonasia) in isolated habitat fragments	Swedish University of Agricultural Science	Article	Oecologia	103	https://doi.org/10.1007/BF00328613	English	Low	NA	Sweden	Near Grimsö Wildlife Research Station	59.73N	15.49E	NFD	1990 + 1992	Determine whether matrix type (forest or agriculture) affected the occurrence of hazel grouse in stands of "hazel grouse habitat"	Exploring effects of difference in matrix composition as well as stand isolation	G - with two separate gradients	Yes	D4 and D5	*Distance to nearest other fragment/to continuous forest when the matrix consists of either agricultural land or production forest deemed unsuitable for the target species (but less than 50% of the matrix was clear-cut)	Human caused	NFD	Surveys using playback calls along transects covering the stands; Forest composition was surveyed at 6 sites per stand	No set size - distance to neighbour fragment or continuous forest set the limit. The furthest was 10 km and the mean 262 m in Agricultural and 4.3km in the forest landscape	NA	NFD	NFD	No timing is provided for when or how severely this areas has been forested	No time is provided for how long this has been agricultural land	NA	Forest with "natural" characteristics	Picea abies and Pinus sylvestris	Dominated by Norway spruce (Picea abies) and Scots pine (Pinus sylvestris) with a high proportion of deciduous trees. All stands were at least 20 ha, multi-layered spruce forest, older than 20 years, + at least 5% deciduous including alder in agricultural and at least 20% deciduous in forest - these where the criteria defining a stand as hazel grouse habitat	Dominated by Norway spruce (Picea abies) and Scots pine (Pinus sylvestris) with a high proportion of deciduous trees in the forest stands and a lower proportion of deciduous trees in the agricultural stands	37ha in Agricultural; 6.75 ha in forest	20ha	65 ha	The difference between patch and stand size and delimitation is vaguely defined in the forested landscape - making it seem like the smallest stand is 20 ha while the mean is 6.75	NA	NA	35 along the forest gradient (FG), 39 along the agricultural gradient (AG)	74	Patches closer than 700 m was not considered a new stand.	NA	NFD (but was part of the model)
MU	3	2003	Johansson & Ehrlen	Influence of Habitat Quantity, Quality and Isolation on the Distribution and Abundance of Two Epiphytic Lichens	Swedish University of Agricultural Science	Article	Journal of Ecology	91	https://www.jstor.org/stable/3599756	English	Medium	1.4 Insufficient information provided regarding the span/values for key explanatory variables	Sweden	Uppland by lake Mälaren	59.43N	17.30E	NFD	NFD	Evaluate the relative importance of habitat quality and quantity, both within and around stands, as well as stand isolation for occurrence and abundance of Parmelina tiliacea and Pleurosticta acetabulum	For the review, the authors are only interested in the outcomes for Parmelina tiliacea	G	Yes	D4/D2 and D5	*D5: Distance to nearest other fragment, other fragment with the species, or to all other fragments in the area with the species, *D4/D2: amount of planted coniferous trees in the surrounding area	Human caused	Land use change to agricultural land	Recording of presence and abundance (cover in dm2) of the two focal species on every, every second or every third tree (deciduous trees, except Betula) larger than 10 cm depending on amount of trees in the stand	NFD	NFD	NFD	Total area of the entire study area is given as 940ha	NA	NA	No time is provided for how long this has been agricultural land	Forest with "natural" characteristics	Broad-leaved deciduous	NFD	Combination of Betula Acer platanoides, Aesculus hippocastanum, Fraxinus excelsior, Quercus robur, Tilia cordata and Ulmus glabra	Total stand area c. 56 ha and 96 stands --> c. 0.6 ha per stand; stand size and shape was used as a factor but no details or range is provided	NFD	NFD	The only details provided is that stands contained 1-1057 trees larger than 10 cm in diameter of the relevant species	NA	NA	94	94	Unclear if some where excluded from the models	NA	Number of trees was used as a factor but no details or range is provided
MU	4	2008	Laaksonen, Peuhu, Varkonyi, Siitonen	Effects of habitat quality and landscape structure on saproxylic species dwelling in boreal spruce-swamp forests	University of Helsinki; Finnish Forest institute; Friendship Perk Research centre	Article	Oikos	117	https://doi.org/10.1111/j.2008.0030-1299.16620.x	English	Medium	1.4 Insufficient information provided regarding the span/values for key explanatory variables	Finland and Russia	Kainuu Eastern Finland and Viena Karelia in Russia	64.37N	29.97E	NFD	NFD	Examining effect of habitat loss, isolation and quality on wood-fungi and saproxylic beetles on three spatial scales and in two landscapes with contrasting history	While the study authors split the species into generalists and specialists, the review authors consider all these conservation relevant as deadwood dependent.	CE - Russia vs Finland + G within Finland	Yes	D3 and D7	CE: Comparing two regions with strikingly different settlement and land-use/forestry history. G: Proportion of old-growth spruce forest in the matrix for the last 50 years as an isolation index	Human caused (but swamp forest is also naturally fragmented within a forest landscape)	Logging and draining to different extent over the last 200 years	Two random 50 m transects 20 m wide (--> 0.1ha) for stand characteristics. 6 beetles and 6 wood fungi were surveyed - chosen based on Specialist vs Generalist and easy identification. If available, 15 random logs >15 DBH and > 50% bark were picked for surveys; decay class 2 for beetles and 3+ for fungi. Beetles: 3x0.25 m2 bark was removed and incidence of adults and larvae was recorded (no abunda…	1.6 km for the proportion of old forest over time	NA	ca 800ha around each patch	ca 31000ha	Russia: slash and burn, selective logging and drainage has been present but much less than in Finland leaving most of the spruce swamp forest in the area intact	Finland: Slash and burn until end of 1800s. Extensive clearcutting and draining since 1950s. Which has resulted in an 70% loss of spruce swamp forest in the area	Same as E; subset with more detailed information on old-forest cover over time	Forest with "natural" characteristics	Spruce	At least 30 cm peat; Myrtillus type or richer; no signs of draining	NFD	Finland: 6.2ha Russia: 1.9 ha	Finland: 0.9 Russia: 0.4	Finland: 17 Russia: 3.2	Size and number of stands were limited by the strict conditions (see AQ)	Russia: 10	Finland: 29	21	CE: 39 G: 21 (of the 39)	The CE can also bee seen as only comparing 2 landscapes	NA	Finland: 201 m3/ha Russia: 220 m3/ha
MU	5	1999	Kehler, Bondrup-Nielson	Effects of Isolation on the Occurrence of a Fungivorous Forest Beetle, Bolitotherus cornutus, at Different Spatial Scales in Fragmented and Continuous Forests	Acadia University	Article	Oikos	84	https://www.jstor.org/stable/3546864	English	Low	NA	Canada	Annapolis Valley, Kings Country, Canada	45.20N	-64.43E	NFD	NFD	Determine the effect of isolation at three spatial scales on Bolitotherus cornutus, using the 1-5 nearest patches that are either occupied or not occupied	For the review, the authors consider the largest spatial scale analysed as a landscape variable and the remaining 2 as stand variables.	G	Yes	D5	Distance to other stands in agricultural landscape; the 1 to 5 closest occupied and the 1 to 5 closets unoccupied stands	Human caused	Has been predominantly agricultural since early 1800s. Most forest has been logged at least once.	The number of and distribution of surveyed logs is unclear. However, on selected logs, incidence of the beetle was based on observations of excavated holes and presence of eggs	Until 5 closest occupied stands were included --> radius of 190-1810m; average 725m	NA	Average: 165ha	NFD but 165*79= ca 13000ha	NA	NA	All forest has been logged at some point and landscape has been dominated by agricultural land use since early 1800s	Forest with "natural" characteristics	Mixed	Range from pure softwood to pure hardwood	On average 64% hardwood trees	NFD	0.08ha	60ha	NFD	NA	NA	79	79		NA	Average tree density: 2369 stems/ha
MU	6	2012	Olsson, Johansson, Jonsson, Hjälten, Edman, Ericson	Landscape and substrate properties affect species richness and community composition of saproxylic beetles	Swedish University of Agricultural Science; Umeå University; Mid Sweden University	Article	Forest Ecology and Management	286	https://doi.org/10.1016/j.foreco.2012.08.033	English	Low	NA	Sweden	Västerbotten, Sweden	64.48N	17.38E	300-520	2004	Investigate the effects of habitat loss and forest fragmentation on saproxylic beetles by comparing species richness, community composition, and abundance of beetles under different intensifies of forest management		CE; Old forest rich vs Old forest poor landscapes	No	D3 and D4	D3: Amount of old forest (>125 years) within 1, 2 or 3 kilometres D4: Fometopsis rosea (fruiting bodies and spores) within 3 km (as an indicator of forest with high conservation value)	Human caused	NFD	Paired sites with similar centre ("stand") within 6-10 km of each other; one in an old-forest rich landscape. 3x4 flight intercept traps per stand with different bait for 40 days	3 km radius	NA	2817 ha	28170ha	Forestry of parts of the landscape	Forestry of parts of the landscape	NA	Managed forest	Picea abies and Pinus sylvestris	The stands had no old growth characteristics, and no Fomitopsis rosea within 400m, and was dominated by Myrtillus	65-90% coniferous forest	50ha	50ha	50ha	NFD	5	5	NA	10		NA	NFD
MU	7	2008	Hottola & Siitonen	Significance of woodland key habitats for polypore diversity and red-listed species in boreal forest	Finnish Forest Research Institute; University of Helsinki	Article	Biodiversity Conservation	17	https://doi.org/10.1007/s10531-008-9317-4	English	Medium	1.4 Insufficient information provided regarding the span/values for key explanatory variables	Finland	Border between middle and southern boreal zone through the regions Pirkanmaa, Central Finland and North Karelia - furthest sites ca 500km apart	62.38N	26.38E	NFD	NFD	Investigate species richness and composition in brook-side forest along a east-west and a north-south gradient for both WKH and managed forest. Both these gradients represents gradients in land use history/intensity	While the study authors focus on Woodland key habitats vs managed; for the purpose of the review, the authors focus on the gradients of land use history and not this comparison of stand types. The review authors also consider all included species conservation relevant by being deadwood dependent	G; 1)Southwest Northeast WKH 2)Southwest Northeast Managed	Yes	D7	Within Finland there is a gradient from more intense/extensive land use change in the SW to less intense/extensive land use change in the NE, study areas are situated along this gradient	Human caused	NFD	7 areas in 4 regions; in each area 10 brookside WKH and 10 managed forest stands; in each stand a 0.2 ha plot was surveyed for all polypore and 16 additional threatened/indicator deadwood dependent	NFD	NFD	NFD	NFD	NA	NA	Forestry and land-use change for a longer time the further SW along the gradient; NFD	Woodland key habitats (WKH) and managed stands	Picea abies, mixed or deciduous	WKH were along with an intersecting brook. Managed forest had no brook. All stands were middle age to mature, mesic or herb-rich	Mixed; NFD	WKH: 0.7 Managed: 1.7	0.2	NFD	NFD	NA	NA	70 WKH, 70 managed	140	Stands are grouped in 7 areas and 4 regions	NA	WKH: Average 279 m3/ha Managed: Average 295 m3/ha
[truncated: 65 more columns]

## Sheet: Data extraction
Identifier			Publication details	Study details						Outcome details
Reviewer	Row number	Publication ID	Author and Pub. Year	Study ID	Study focus	Qualitative Matrix/Landscape difference	Quantitavive Matrix/Landscape difference	Difference unit	Nr of Replicates/Observations	Result in E;M;G	Result in C	Effect size unit	Effect size type	Variance E;M;G	Variance C	Variance unit
MU	1	4	Laaksonen et al 2008	4.1	Beetles	Less vs More extensive landuse change	NA	NA	10 C and 29 E patches	28.1483	35.595	Mean	% occupied trees	16.0583	19.1117	SD
MU	2	4	Laaksonen et al 2008	4.2	Fungi	Less vs More extensive landuse change	NA	NA	10 C and 29 E patches	27.7383	30.4417	Mean	% occupied trees	16.39	13.6467	SD
MU	3	6	Olson et al 2012	6.1	Species Richness	Old forest rich vs Old forest poor	NA	NA	5 patches of each	16.65	24.37	Mean	Species Richness	7.8486	9.2126	SD
MU	4	6	Olson et al 2012	6.2	Abundance	Old forest rich vs Old forest poor	NA	NA	5 patches of each	55.17	35.21	Mean	Abundance	15.0264	27.5707	SD
MU	5	7	Hottola & Siitonen 2008	7.1	WKH (Brook side) stands	Less vs More extensive landuse change	NA	NA	10 patches of each	8.475	11.955	Mean	Species Richness	4.535	5.62	SD
MU	6	7	Hottola & Siitonen 2008	7.2	Managed (Control) stands	Less vs More extensive landuse change	NA	NA	10 patches of each	7.86	10.36	Mean	Species Richness	3.535	5.065	SD
